# Supplementary material for: Causal Analysis and Prevention Measures for Extreme Heavy Rainstorms in Zhengzhou to Protect Human Health
Source: Behav Sci (Basel). 2022 Jun 2;12(6):176. doi: 10.3390/bs12060176 (PMC9219977; doi:10.3390/bs12060176)
Supplement: Supplementary file 1 [file behavsci-12-00176-s001.zip]

Archive with 1 entries (1 files):
- behavsci-1705562 - supplementary.pdf
